# Supplementary material for: Prediction of Drug–Drug–Gene Interaction Scenarios of (E)-Clomiphene and Its Metabolites Using Physiologically Based Pharmacokinetic Modeling
Source: Pharmaceutics. 2022 Nov 25;14(12):2604. doi: 10.3390/pharmaceutics14122604 (PMC9781104; doi:10.3390/pharmaceutics14122604)
Supplement: Supplementary file 1 [file pharmaceutics-14-02604-s001.zip]

Archive with 1 entries (1 files):
- pharmaceutics-2020207-supplementary.pdf
